# Supplementary material for: Effect of Moringa oleifera L. Leaf Powder Addition on the Phenolic Bioaccessibility and on In Vitro Starch Digestibility of Durum Wheat Fresh Pasta
Source: Foods. 2020 May 14;9(5):628. doi: 10.3390/foods9050628 (PMC7278834; doi:10.3390/foods9050628)
Supplement: Supplementary file 1 [file foods-09-00628-s001.zip]

Archive with 1 entries (1 files):
- foods-775191-supplementary.xlsx
