# Supplementary material for: Effect of Moringa oleifera L. Leaf Powder Addition on the Phenolic Bioaccessibility and on In Vitro Starch Digestibility of Durum Wheat Fresh Pasta
Source: Foods. 2020 May 14;9(5):628. doi: 10.3390/foods9050628 (PMC7278834; doi:10.3390/foods9050628)
Supplement: Supplementary file 1 [file foods-09-00628-s001.zip › foods-775191-supplementary.xlsx]

## Sheet: dataset cooked samples
Compound	Phenolic class	Phenolic subclass	M10_bound	M10_bound	M10_bound	M10_free	M10_free	M10_free	M15_bound	M15_bound	M15_bound	M15_free	M15_free	M15_free	M5_bound	M5_bound	M5_bound	M5_free	M5_free	M5_free	M0_bound	M0_bound	M0_bound	M0_free	M0_free	M0_free	CompositeSpectrum
Pelargonidin	Flavonoids	Anthocyanins	1	1	1	246657	255307	255795	1	1	1	252529	1	257522	1	1	1	1	1	1	1	1	1	1	1	1	(272.06085, 2850.814)(275.28058, 11341.874)(277.08496, 23712.748)
Cyanidin	Flavonoids	Anthocyanins	1	1	1	1	1	1	1	1	1	1	2811827	2789169	1	1	1	1	1	1	1	1	1	1	1	1	(287.0508, 55603.742)(288.05347, 3909.0352)
Cyanidin 3-O-glucoside	Flavonoids	Anthocyanins	1	1	1	1	1	1	1	1	1	132831	1	1	1	1	1	1	1	1	1	1	1	1	1	1	(433.1044, 1186.93)
Cyanidin 3-O-galactoside	Flavonoids	Anthocyanins	1	1	1	1	1	1	1	1	1	132831	1	1	1	1	1	1	1	1	1	1	1	1	1	1	(433.1044, 1186.93)
Petunidin 3-O-arabinoside	Flavonoids	Anthocyanins	1	1	1	1	1	1	1	1	1	132831	1	1	1	1	1	1	1	1	1	1	1	1	1	1	(433.1044, 1186.93)
Peonidin 3-O-arabinoside	Flavonoids	Anthocyanins	1	1	1	1	1	1	1	1	1	132831	1	1	1	1	1	1	1	1	1	1	1	1	1	1	(433.1044, 1186.93)
Peonidin 3-O-(6''-acetyl-galactoside)	Flavonoids	Anthocyanins	1	1	1	1	1	81431	1	1	1	1	1	1	1	1	1	1	78954	89257	1	1	1	185003	1	1	(507.1469, 2906.6501)(515.1336, 1535.33)
Peonidin 3-O-(6''-acetyl-glucoside)	Flavonoids	Anthocyanins	1	1	1	1	1	81431	1	1	1	1	1	1	1	1	1	1	78954	89257	1	1	1	185003	1	1	(507.1469, 2906.6501)(515.1336, 1535.33)
Petunidin 3-O-(6''-acetyl-galactoside)	Flavonoids	Anthocyanins	1	1	1	473603	494679	498647	1	1	1	449518	462874	454368	1	1	1	667894	774723	715635	1	1	1	1924489	1940236	1870768	(524.89246, 3508.9524)(527.3986, 22005.781)(528.1501, 3332.3398)(544.3762, 12023.868)(545.3775, 2237.4836)
Petunidin 3-O-(6''-acetyl-glucoside)	Flavonoids	Anthocyanins	1	1	1	473603	494679	498647	1	1	1	449518	462874	454368	1	1	1	667894	774723	715635	1	1	1	1924489	1940236	1870768	(524.89246, 3508.9524)(527.3986, 22005.781)(528.1501, 3332.3398)(544.3762, 12023.868)(545.3775, 2237.4836)
Pelargonidin 3-O-(6''-succinyl-glucoside)	Flavonoids	Anthocyanins	1	1	1	138844	137004	133924	1	1	1	1	1	1	1	1	1	241667	257083	248004	1	1	1	159614	149377	161623	(536.1411, 993.9089)(543.1242, 110786.76)(544.1274, 18081.068)
Malvidin 3-O-(6''-acetyl-galactoside)	Flavonoids	Anthocyanins	115080	99102	1	1	1	1	127433	110171	118024	1	1	1	144309	121463	131964	1	1	1	124739	124739	135545	1	1	1	(536.1555, 6376.915)(537.15607, 912.43896)
Malvidin 3-O-(6''-acetyl-glucoside)	Flavonoids	Anthocyanins	115080	99102	1	1	1	1	127433	110171	118024	1	1	1	144309	121463	131964	1	1	1	124739	124739	135545	1	1	1	(536.1555, 6376.915)(537.15607, 912.43896)
Malvidin 3-O-galactoside	Flavonoids	Anthocyanins	289913	299723	295683	12247009	11486251	12316357	890071	937697	866724	13105343	13096960	13090052	1	1	1	8683043	8860587	8970017	1	1	1	1	1	1	(551.0943, 201085.8)(552.097, 42770.258)(553.099, 9890.573)
Cyanidin 3-O-(6''-succinyl-glucoside)	Flavonoids	Anthocyanins	322679	137719	306624	1	1	1	175128	92473	89707	1	1	1	131304	249613	138798	1	1	1	1	1	1	1	1	1	(557.1105, 9651.022)(558.11206, 1550.7712)
Delphinidin 3-O-rutinoside	Flavonoids	Anthocyanins	1	1	1	2656049	2658812	2575945	1	1	1	4983959	4997537	5007767	1	1	1	1199098	1239552	1208595	1	1	1	1	1	1	(595.1561, 103961.78)(596.1588, 22086.768)(597.16034, 3266.95)
Cyanidin 3,5-O-diglucoside	Flavonoids	Anthocyanins	1	1	1	2656049	2658812	2575945	1	1	1	4983959	4997537	5007767	1	1	1	1199098	1239552	1208595	1	1	1	1	1	1	(595.1561, 103961.78)(596.1588, 22086.768)(597.16034, 3266.95)
Cyanidin 3-O-sophoroside	Flavonoids	Anthocyanins	1	1	1	2656049	2658812	2575945	1	1	1	4983959	4997537	5007767	1	1	1	1199098	1239552	1208595	1	1	1	1	1	1	(595.1561, 103961.78)(596.1588, 22086.768)(597.16034, 3266.95)
Cyanidin 3-O-(6''-p-coumaroyl-glucoside)	Flavonoids	Anthocyanins	1	1	1	3245611	3251766	3137555	1	1	1	6267702	6326223	6234765	1	1	1	1	1	1	1	1	1	1	1	1	(596.15875, 30159.695)(597.16034, 3454.485)
Petunidin 3-O-rutinoside	Flavonoids	Anthocyanins	1	1	1	1	1	1	1	1	1	1	1	1	1	1	1	1	1	1	1	1	1	80280	78473	78317	(597.17725, 5498.1504)(598.1782, 600.0234)(605.16595, 2520.3767)
Pelargonidin 3-O-sophoroside	Flavonoids	Anthocyanins	1	1	1	1	1	1	1	1	1	1	1	1	1	1	1	1	1	1	1	1	1	80280	78473	78317	(597.17725, 5498.1504)(598.1782, 600.0234)(605.16595, 2520.3767)
Cyanidin 3-O-rutinoside	Flavonoids	Anthocyanins	1	1	1	1	1	1	1	1	1	1	1	1	1	1	1	1	1	1	1	1	1	80280	78473	78317	(597.17725, 5498.1504)(598.1782, 600.0234)(605.16595, 2520.3767)
Delphinidin 3,5-O-diglucoside	Flavonoids	Anthocyanins	1	1	1	771369	709326	801183	1	1	1	389632	388084	381876	1	1	1	524069	542817	536758	1	1	1	1	1	1	(611.14984, 18213.045)(612.1525, 2489.5833)(611.15045, 27557.908)(612.15314, 4162.7285)(633.1308, 1842.6849)
Delphinidin 3-O-glucosyl-glucoside	Flavonoids	Anthocyanins	1	1	1	771369	709326	801183	1	1	1	389632	388084	381876	1	1	1	524069	542817	536758	1	1	1	1	1	1	(611.14984, 18213.045)(612.1525, 2489.5833)(611.15045, 27557.908)(612.15314, 4162.7285)(633.1308, 1842.6849)
Pigment A	Flavonoids	Anthocyanins	369867	389199	369188	124383	138070	114092	390689	387122	387039	201562	200658	196973	362927	340986	371828	103874	120197	115618	324763	396859	395711	129673	102304	94052	(612.8367, 5914.395)(611.1732, 3240.87)(612.17114, 1506.7)(596.1603, 1470.4675)(610.3836, 9532.565)(611.1737, 3259.6162)(612.17194, 900.895)(596.16095, 2016.135)
Peonidin 3-O-(6''-p-coumaroyl-glucoside)	Flavonoids	Anthocyanins	369867	389199	369188	124383	138070	114092	390689	387122	387039	201562	200658	196973	362927	340986	371828	103874	120197	115618	324763	396859	395711	129673	102304	94052	(612.8367, 5914.395)(611.1732, 3240.87)(612.17114, 1506.7)(596.1603, 1470.4675)(610.3836, 9532.565)(611.1737, 3259.6162)(612.17194, 900.895)(596.16095, 2016.135)
Pelargonidin 3,5-O-diglucoside	Flavonoids	Anthocyanins	1	1	1	253727	265057	265451	1	1	1	294613	294283	303074	1	1	1	198762	215647	210860	1	1	1	1	1	1	(613.12134, 13148.802)(614.12384, 4529.6494)(615.1216, 3720.7456)(659.12524, 2283.6887)
Butein	Flavonoids	Chalcones	1	1	1	673313	682856	694411	1	1	1	656072	665225	683123	1	1	1	585784	640052	618222	1	1	1	1	209611	205902	(275.5813, 13452.992)(277.08496, 24902.664)(273.07782, 20922.01)(274.07788, 2346.6956)(295.05817, 6540.2534)
Dihydroquercetin	Flavonoids	Dihydroflavonols	1251178	1251732	1276050	2914818	2859292	2976781	1643085	1677132	1605563	4461093	4504011	4463798	1	1	1	1633485	1691607	1636559	1	1	1	1	1	1	(287.0504, 78878.95)(288.0533, 6700.4775)
Dihydroquercetin 3-O-rhamnoside	Flavonoids	Dihydroflavonols	1	1	1	914522	835779	901396	1	276526	270036	1869798	1895065	1869696	1	1	1	429321	432879	416396	1	1	1	1	1	1	(433.10568, 34805.66)(434.1084, 3870.182)
Dihydromyricetin 3-O-rhamnoside	Flavonoids	Dihydroflavonols	1172314	1179926	1177667	1	1	1	1461527	1502316	1470896	1	1	1	1	1	1	1	1	1	1	1	1	115026	113210	116973	(467.1172, 9456.063)(468.11926, 1320.75)(449.09995, 21805.566)(450.10266, 2137.923)
(+)-Catechin	Flavonoids	Flavanols	1	1	1	709867	720276	737204	1	1	1	695109	705587	722392	1	1	1	597535	652402	629942	1	1	1	1	209611	205902	(275.5813, 14104.543)(277.08496, 24902.664)(273.07782, 21268.191)(274.07788, 2398.559)(295.05817, 6623.561)
(-)-Epicatechin	Flavonoids	Flavanols	1	1	1	709867	720276	737204	1	1	1	695109	705587	722392	1	1	1	597535	652402	629942	1	1	1	1	209611	205902	(275.5813, 14104.543)(277.08496, 24902.664)(273.07782, 21268.191)(274.07788, 2398.559)(295.05817, 6623.561)
(+)-Catechin 3-O-glucose	Flavonoids	Flavanols	1	1	1	179815	182105	178107	1	1	1	113842	119335	123063	1	1	1	234555	255268	242990	1	1	1	309624	311308	311727	(435.12732, 12104.075)(436.87936, 4360.8794)(439.13416, 9354.027)
(-)-Epicatechin-(2a-7)(4a-8)-epicatechin 3-O-galactoside	Flavonoids	Flavanols	1	1	1	1	1	1	1	1	1	129812	133780	132131	1	1	1	676027	651823	659476	1	1	1	713785	1370764	1584599	(689.18317, 26812.256)(707.2029, 4915.18)(689.18634, 19571.695)
Naringenin	Flavonoids	Flavanones	1	1	1	673313	682856	694411	1	1	1	656072	665225	683123	1	1	1	585784	640052	618222	1	1	1	1	209611	205902	(275.5813, 13452.992)(277.08496, 24902.664)(273.07782, 20922.01)(274.07788, 2346.6956)(295.05817, 6540.2534)
8-Prenylnaringenin	Flavonoids	Flavanones	1	1	1	1	1	1	1	1	1	1	1	1	1	1	1	1	1	1	1	1	1	157693	167557	164297	(342.13358, 1046.8966)(349.12573, 1159.1167)
Eriodictyol 7-O-glucoside	Flavonoids	Flavanones	1	1	1	914522	835779	901396	1	276526	270036	1869798	1895065	1869696	1	1	1	429321	432879	416396	1	1	1	1	1	1	(433.10568, 34805.66)(434.1084, 3870.182)
Naringenin 7-O-glucoside	Flavonoids	Flavanones	1	1	1	127854	131315	128136	1	1	1	85891	91607	89547	1	1	1	174964	193119	187646	1	1	1	309624	311308	311727	(435.12686, 7992.793)(437.6305, 5825.098)(439.1339, 11201.816)(435.1277, 16552.469)(436.1282, 3061.3333)(443.11588, 6224.334)
Naringin 4'-O-glucoside	Flavonoids	Flavanones	1	1	1	127854	131315	128136	1	1	1	85891	91607	89547	1	1	1	174964	193119	187646	1	1	1	309624	311308	311727	(435.12686, 7992.793)(437.6305, 5825.098)(439.1339, 11201.816)(435.1277, 16552.469)(436.1282, 3061.3333)(443.11588, 6224.334)
Eriocitrin	Flavonoids	Flavanones	1	1	1	1	1	1	1	1	1	1	1	1	1	1	1	1	1	1	1	1	1	91613	83618	83743	(597.17725, 5498.1504)(598.1782, 600.0234)(605.16595, 2520.3767)
Neoeriocitrin	Flavonoids	Flavanones	1	1	1	1	1	1	1	1	1	1	1	1	1	1	1	1	1	1	1	1	1	91613	83618	83743	(597.17725, 5498.1504)(598.1782, 600.0234)(605.16595, 2520.3767)
Naringin 6'-malonate	Flavonoids	Flavanones	1	1	1	1	79544	80933	1	1	1	1	1	1	1	1	1	1	142465	131330	1	1	1	1375489	1428754	1426851	(669.197, 3279.2524)(670.1975, 563.95496)(669.1978, 3566.1035)(670.1984, 797.94995)
Hispidulin	Flavonoids	Flavones	1	1	1	1	1	1	1	1	1	438007	449042	445084	1	1	1	1	1	1	1	1	1	1	1	1	(284.0614, 559.94)(303.0789, 558.88666)
Scutellarein	Flavonoids	Flavones	1236072	1246357	1268206	2910140	2858217	2973039	1595632	1637984	1560448	4461305	4500775	4467186	1	1	1	1633233	1691058	1636569	1	1	1	1	1	1	(287.0504, 79156.48)(288.0533, 6725.69)(273.04715, 2007.7133)
Luteolin	Flavonoids	Flavones	1236072	1246357	1268206	2910140	2858217	2973039	1595632	1637984	1560448	4461305	4500775	4467186	1	1	1	1633233	1691058	1636569	1	1	1	1	1	1	(287.0504, 79156.48)(288.0533, 6725.69)(273.04715, 2007.7133)
6-Hydroxyluteolin	Flavonoids	Flavones	3390840	3403202	3445967	7479971	7205888	7707402	2603088	2626932	2504413	8172031	8143315	8201328	860065	942447	951727	5123024	5390171	5181135	1	1	1	1	1	1	(303.0455, 127609.945)(304.0482, 12769.059)(305.04974, 332.178)(287.04858, 5859.446)
Nepetin	Flavonoids	Flavones	1	1	1	513907	499801	528258	1	1	1	676269	700360	695495	1	1	1	1	1	1	1	1	1	1	1	1	(317.06024, 23031.188)(318.06317, 1062.365)
Tetramethylscutellarein	Flavonoids	Flavones	14205384	16785388	14466965	3499704	3542450	3142950	24778134	20065744	20130098	2928359	2564494	2939539	21422284	21829638	17937038	4640539	4757972	4702705	10759020	10700113	11029877	9760212	7481900	9945249	(325.1073, 304.33)(325.10797, 456.97003)(365.1001, 364395.97)(366.10275, 39420.645)(367.1038, 5209.144)(368.1064, 491.94)
Pebrellin	Flavonoids	Flavones	1	1	1	1	1	1	1	1	1	1	1	1	1	1	1	1	1	1	1	1	1	157693	167557	164297	(345.09775, 12141.395)(346.09808, 1532.96)
Cirsilineol	Flavonoids	Flavones	1	1	1	1	1	1	1	1	1	1	1	1	1	1	1	1	1	1	1	1	1	157693	167557	164297	(345.09775, 12141.395)(346.09808, 1532.96)
Eupatorin	Flavonoids	Flavones	1	1	1	1	1	1	1	1	1	1	1	1	1	1	1	1	1	1	1	1	1	157693	167557	164297	(345.09775, 12141.395)(346.09808, 1532.96)
Gardenin B	Flavonoids	Flavones	803528	1	1	1	1	1	1	1	1	1	1	1	1	1	1	1	1	1	1	1	1	1	1	1	(359.1046, 18987.69)(360.1051, 10276.93)
Sinensetin	Flavonoids	Flavones	642362	623194	583928	1	1	1	1	1	1	1	1	1	416147	405312	387865	1	1	1	1	1	1	1	1	1	(377.10245, 18181.963)(378.09885, 3819.3665)
Tangeretin	Flavonoids	Flavones	642362	623194	583928	1	1	1	1	1	1	1	1	1	416147	405312	387865	1	1	1	1	1	1	1	1	1	(377.10245, 18181.963)(378.09885, 3819.3665)
Apigenin 6-C-glucoside	Flavonoids	Flavones	1	1	1	914522	835779	901396	1	276526	270036	1869798	1895065	1869696	1	1	1	429321	432879	416396	1	1	1	1	1	1	(433.10568, 34805.66)(434.1084, 3870.182)
Apigenin 7-O-glucoside	Flavonoids	Flavones	1	1	1	109911	109469	110241	1	1	1	1	1	78721	1	1	1	137083	151533	146059	1	1	1	1	1	1	(444.13168, 8243.073)(445.13202, 1325.5458)(426.1206, 2305.5842)
Luteolin 7-O-glucoside	Flavonoids	Flavones	1172314	1179926	1177667	1	1	1	1461527	1502316	1470896	132831	134895	135293	1	1	1	1	1	1	1	1	1	1	1	1	(449.09973, 17242.383)(450.10266, 2137.923)(433.10464, 914.3467)
6-Hydroxyluteolin 7-O-rhamnoside	Flavonoids	Flavones	1172314	1179926	1177667	1	1	1	1461527	1502316	1470896	132831	134895	135293	1	1	1	1	1	1	1	1	1	1	1	1	(449.09973, 17242.383)(450.10266, 2137.923)(433.10464, 914.3467)
Luteolin 6-C-glucoside	Flavonoids	Flavones	1172314	1179926	1177667	1	1	1	1461527	1502316	1470896	132831	134895	135293	1	1	1	1	1	1	1	1	1	1	1	1	(449.09973, 17242.383)(450.10266, 2137.923)(433.10464, 914.3467)
Apigenin 7-O-glucuronide	Flavonoids	Flavones	1	1	1	1	1	1	1	1	1	89484	83571	87379	1	1	1	1	1	1	1	1	1	1	1	1	(452.07224, 1554.2534)(453.07092, 1374.7767)
Luteolin 7-O-malonyl-glucoside	Flavonoids	Flavones	1	1	1	5858332	5489306	5865704	459212	484959	459777	8696817	8759410	8686192	1	1	1	3252313	3313012	3336924	1	1	1	1	1	1	(535.09955, 126050.15)(536.10223, 23898.688)(537.1041, 3192.2854)
Chrysoeriol 7-O-apiosyl-glucoside	Flavonoids	Flavones	1	1	1	3203058	3201567	3088919	1	1	1	6135809	6178707	6111634	1	1	1	1411853	1460574	1424153	1	1	1	1	1	1	(595.1562, 107784.91)(596.1588, 23013.768)(597.16034, 3396.612)(577.14453, 2678.2585)
Apigenin 6,8-di-C-glucoside	Flavonoids	Flavones	1	1	1	3203058	3201567	3088919	1	1	1	6135809	6178707	6111634	1	1	1	1411853	1460574	1424153	1	1	1	1	1	1	(595.1562, 107784.91)(596.1588, 23013.768)(597.16034, 3396.612)(577.14453, 2678.2585)
Luteolin 7-O-rutinoside	Flavonoids	Flavones	1	1	1	3203058	3201567	3088919	1	1	1	6135809	6178707	6111634	1	1	1	1411853	1460574	1424153	1	1	1	1	1	1	(595.1562, 107784.91)(596.1588, 23013.768)(597.16034, 3396.612)(577.14453, 2678.2585)
Neodiosmin	Flavonoids	Flavones	272563	283028	277437	1	1	1	288531	287714	282013	153528	156670	153213	265511	251729	271716	1	1	1	243673	289124	290065	1	1	1	(610.1731, 10811.937)(611.17365, 3774.2554)
Diosmin	Flavonoids	Flavones	272563	283028	277437	1	1	1	288531	287714	282013	153528	156670	153213	265511	251729	271716	1	1	1	243673	289124	290065	1	1	1	(610.1731, 10811.937)(611.17365, 3774.2554)
Kaempferide	Flavonoids	Flavonols	1	1	1	187543	193693	1	1	1	1	311321	309195	298402	1	1	1	1	224619	212635	1	1	1	1	1	1	(281.33026, 3705.9456)(324.194, 5388.1084)
Kaempferol	Flavonoids	Flavonols	1236072	1246357	1268206	2910140	2858217	2973039	1595632	1637984	1560448	4461305	4500775	4467186	1	1	1	1633233	1691058	1636569	1	1	1	1	1	1	(287.0504, 79156.48)(288.0533, 6725.69)(273.04715, 2007.7133)
Quercetin	Flavonoids	Flavonols	3390840	3403202	3445967	7479971	7205888	7707402	2603088	2626932	2504413	8172031	8143315	8201328	860065	942447	951727	5123024	5390171	5181135	1	1	1	1	1	1	(303.0455, 127609.945)(304.0482, 12769.059)(305.04974, 332.178)(287.04858, 5859.446)
Morin	Flavonoids	Flavonols	3390840	3403202	3445967	7479971	7205888	7707402	2603088	2626932	2504413	8172031	8143315	8201328	860065	942447	951727	5123024	5390171	5181135	1	1	1	1	1	1	(303.0455, 127609.945)(304.0482, 12769.059)(305.04974, 332.178)(287.04858, 5859.446)
Isorhamnetin	Flavonoids	Flavonols	1	1	1	513907	499801	528258	1	1	1	676269	700360	695495	1	1	1	1	1	1	1	1	1	1	1	1	(317.06024, 23031.188)(318.06317, 1062.365)
Rhamnetin	Flavonoids	Flavonols	1	1	1	513907	499801	528258	1	1	1	676269	700360	695495	1	1	1	1	1	1	1	1	1	1	1	1	(317.06024, 23031.188)(318.06317, 1062.365)
Quercetin 3-O-rhamnoside	Flavonoids	Flavonols	1172314	1179926	1177667	1	1	1	1461527	1502316	1470896	132831	134895	135293	1	1	1	1	1	1	1	1	1	1	1	1	(449.09973, 17242.383)(450.10266, 2137.923)(433.10464, 914.3467)
Kaempferol 3-O-glucoside	Flavonoids	Flavonols	1172314	1179926	1177667	1	1	1	1461527	1502316	1470896	132831	134895	135293	1	1	1	1	1	1	1	1	1	1	1	1	(449.09973, 17242.383)(450.10266, 2137.923)(433.10464, 914.3467)
Kaempferol 3-O-galactoside	Flavonoids	Flavonols	1172314	1179926	1177667	1	1	1	1461527	1502316	1470896	132831	134895	135293	1	1	1	1	1	1	1	1	1	1	1	1	(449.09973, 17242.383)(450.10266, 2137.923)(433.10464, 914.3467)
Quercetin 3-O-galactoside	Flavonoids	Flavonols	2355089	2386088	2338897	410438	390718	436417	2071382	2127217	2047755	955536	941376	943773	654545	742303	737514	1	1	1	1	1	1	1	1	1	(465.0947, 32952.27)(466.09747, 3556.4907)
Myricetin 3-O-rhamnoside	Flavonoids	Flavonols	2355089	2386088	2338897	410438	390718	436417	2071382	2127217	2047755	955536	941376	943773	654545	742303	737514	1	1	1	1	1	1	1	1	1	(465.0947, 32952.27)(466.09747, 3556.4907)
Quercetin 3-O-glucoside	Flavonoids	Flavonols	2355089	2386088	2338897	410438	390718	436417	2071382	2127217	2047755	955536	941376	943773	654545	742303	737514	1	1	1	1	1	1	1	1	1	(465.0947, 32952.27)(466.09747, 3556.4907)
Quercetin 4'-O-glucoside	Flavonoids	Flavonols	2355089	2386088	2338897	410438	390718	436417	2071382	2127217	2047755	955536	941376	943773	654545	742303	737514	1	1	1	1	1	1	1	1	1	(465.0947, 32952.27)(466.09747, 3556.4907)
Quercetin 3-O-glucuronide	Flavonoids	Flavonols	1	1	1	107345	114992	114128	1	1	1	1	1	1	1	1	1	78685	87163	84094	1	1	1	1	1	1	(483.0934, 1554.4901)
5,4'-Dihydroxy-3,3'-dimethoxy-6:7-methylenedioxyflavone 4'-O-glucuronide	Flavonoids	Flavonols	1	1	1	5858332	5489306	5865704	459212	484959	459777	8696817	8759410	8686192	1	1	1	3252313	3313012	3336924	1	1	1	1	1	1	(535.09955, 126050.15)(536.10223, 23898.688)(537.1041, 3192.2854)
Kaempferol 3-O-rutinoside	Flavonoids	Flavonols	1	1	1	3203058	3201567	3088919	1	1	1	6135809	6178707	6111634	1	1	1	1411853	1460574	1424153	1	1	1	1	1	1	(595.1562, 107784.91)(596.1588, 23013.768)(597.16034, 3396.612)(577.14453, 2678.2585)
Kaempferol 3-O-galactoside 7-O-rhamnoside	Flavonoids	Flavonols	1	1	1	3203058	3201567	3088919	1	1	1	6135809	6178707	6111634	1	1	1	1411853	1460574	1424153	1	1	1	1	1	1	(595.1562, 107784.91)(596.1588, 23013.768)(597.16034, 3396.612)(577.14453, 2678.2585)
Quercetin 3-O-sophoroside	Flavonoids	Flavonols	1	1	1	344351	303318	348318	1	1	1	279371	271337	266992	1	1	1	233077	243635	224981	1	1	1	1	1	1	(609.1343, 13007.762)(610.1371, 1192.5923)
Quercetin 7,4'-O-diglucoside	Flavonoids	Flavonols	1	1	1	344351	303318	348318	1	1	1	279371	271337	266992	1	1	1	233077	243635	224981	1	1	1	1	1	1	(609.1343, 13007.762)(610.1371, 1192.5923)
Quercetin 3,4'-O-diglucoside	Flavonoids	Flavonols	1	1	1	344351	303318	348318	1	1	1	279371	271337	266992	1	1	1	233077	243635	224981	1	1	1	1	1	1	(609.1343, 13007.762)(610.1371, 1192.5923)
Myricetin 3-O-rutinoside	Flavonoids	Flavonols	1	1	1	344351	303318	348318	1	1	1	279371	271337	266992	1	1	1	233077	243635	224981	1	1	1	1	1	1	(609.1343, 13007.762)(610.1371, 1192.5923)
Quercetin 3-O-galactoside 7-O-rhamnoside	Flavonoids	Flavonols	1	1	1	882559	810455	923148	1	1	1	439786	442003	435120	1	1	1	590189	612493	609519	1	1	1	1	1	1	(611.15027, 25426.535)(612.153, 3800.2334)
Kaempferol 3-O-sophoroside	Flavonoids	Flavonols	1	1	1	882559	810455	923148	1	1	1	439786	442003	435120	1	1	1	590189	612493	609519	1	1	1	1	1	1	(611.15027, 25426.535)(612.153, 3800.2334)
Quercetin 3-O-rutinoside	Flavonoids	Flavonols	1	1	1	882559	810455	923148	1	1	1	439786	442003	435120	1	1	1	590189	612493	609519	1	1	1	1	1	1	(611.15027, 25426.535)(612.153, 3800.2334)
Quercetin 3-O-rhamnosyl-galactoside	Flavonoids	Flavonols	1	1	1	882559	810455	923148	1	1	1	439786	442003	435120	1	1	1	590189	612493	609519	1	1	1	1	1	1	(611.15027, 25426.535)(612.153, 3800.2334)
Kaempferol 3,7-O-diglucoside	Flavonoids	Flavonols	1	1	1	882559	810455	923148	1	1	1	439786	442003	435120	1	1	1	590189	612493	609519	1	1	1	1	1	1	(611.15027, 25426.535)(612.153, 3800.2334)
Quercetin 3-O-(6''-acetyl-galactoside) 7-O-rhamnoside	Flavonoids	Flavonols	1	1	1	1	1	1	1	1	1	1	1	1	1	1	1	169209	170712	150879	1	1	1	1	1	1	(654.178, 7085.0)
Kaempferol 3-O-glucosyl-rhamnosyl-galactoside	Flavonoids	Flavonols	308909	293535	315962	108939	101638	99553	320783	327869	315654	155516	146618	164866	303189	307783	317745	101423	1	1	254635	277277	308352	122081	103060	106862	(758.2086, 9672.929)(759.20917, 5318.6045)
Quercetin 3-O-rhamnosyl-rhamnosyl-glucoside	Flavonoids	Flavonols	308909	293535	315962	108939	101638	99553	320783	327869	315654	155516	146618	164866	303189	307783	317745	101423	1	1	254635	277277	308352	122081	103060	106862	(758.2086, 9672.929)(759.20917, 5318.6045)
Kaempferol 3-O-glucosyl-rhamnosyl-glucoside	Flavonoids	Flavonols	308909	293535	315962	108939	101638	99553	320783	327869	315654	155516	146618	164866	303189	307783	317745	101423	1	1	254635	277277	308352	122081	103060	106862	(758.2086, 9672.929)(759.20917, 5318.6045)
Genistin	Flavonoids	Isoflavonoids	1	1	1	914522	835779	901396	1	276526	270036	1869798	1895065	1869696	1	1	1	429321	432879	416396	1	1	1	1	1	1	(433.10568, 34805.66)(434.1084, 3870.182)
6''-O-Malonylglycitin	Flavonoids	Isoflavonoids	142094	144064	138349	121618	119373	121878	89765	92473	89707	1	1	1	136852	136601	144044	1	1	216000	1	1	1	1	1	1	(536.1397, 468.85)(536.1405, 734.4575)(557.1105, 9651.022)(558.11206, 1550.7712)(543.1236, 68735.39)
3-Methylcatechol	Other polyphenols	Alkylphenols	1	1	1	1	1	1	1	1	1	1	16393688	1	1	1	1	1	1	1	1	1	1	1	1	1	(107.0476, 225888.5)(108.0507, 9520.76)(147.0412, 7499.57)
Guaiacol	Other polyphenols	Methoxyphenols	1	1	1	1	1	1	1	1	1	1	16393688	1	1	1	1	1	1	1	1	1	1	1	1	1	(107.0476, 225888.5)(108.0507, 9520.76)(147.0412, 7499.57)
4-Methylcatechol	Other polyphenols	Alkylphenols	1	1	1	1	1	1	1	1	1	1	16393688	1	1	1	1	1	1	1	1	1	1	1	1	1	(107.0476, 225888.5)(108.0507, 9520.76)(147.0412, 7499.57)
Vanillin	Other polyphenols	Hydroxybenzaldehydes	1	1	1	962804	996083	948693	1	1	1	872675	786804	756192	1	1	1	1	1	1	1	1	1	152579	1	275925	(138.0528, 103410.164)(139.05568, 2974.82)
Protocatechuic aldehyde	Other polyphenols	Hydroxybenzaldehydes	1	1	1	215877	225203	226780	1	1	1	248436	275626	266218	1	1	1	177004	193400	181407	1	1	1	1	1	1	(141.03722, 2222.869)(124.0369, 476.33)(146.352, 1411.23)(147.021, 1119.3267)
Coumarin	Other polyphenols	Hydroxycoumarins	1	1	1	1	1	1	1	1	1	1	377201	1	1	1	1	1	1	1	1	1	1	1	1	1	(147.0412, 7302.66)(152.0553, 14979.48)
Pyrogallol	Other polyphenols	Other polyphenols	10246882	8522140	8509850	3881247	3477688	3600728	9593601	10512150	10999893	5129343	5201223	5512894	8639455	9139581	9048671	3980150	3623065	4016701	8298687	8666099	8625842	2942141	3113412	2716344	(149.02124, 165335.1)(150.0242, 6844.7876)
Hydroxytyrosol	Other polyphenols	Tyrosols	1771563	1777287	1753069	1	1	1	1	1082342	1093755	1	1	1	1	1	1	1	1	1	2646650	2669920	2726192	1	1	1	(177.0521, 57861.89)(178.05489, 2336.3188)
Bergapten	Other polyphenols	Furanocoumarins	1	1	1	1	1	1	1438477	1465019	1479725	1	1	1	1671261	1697685	1707559	1	1	1	1805836	1801850	1892035	1	1	1	(199.03938, 28993.86)(243.04294, 530.2022)
Xanthotoxin	Other polyphenols	Furanocoumarins	1	1	1	1	1	1	1438477	1465019	1479725	1	1	1	1671261	1697685	1707559	1	1	1	1805836	1801850	1892035	1	1	1	(199.03938, 28993.86)(243.04294, 530.2022)
Phlorin	Other polyphenols	Other polyphenols	1	1	1	4000795	4088945	4078328	1	1	1	4340963	4267305	4423634	1	1	1	2717913	2807240	2806951	1	1	1	1	1	1	(273.07773, 18272.434)(293.05923, 121806.04)(294.06195, 6213.75)(295.05817, 4483.2676)
Carnosol	Other polyphenols	Phenolic terpenes	1	1	1	244895	205101	231533	1	1	1	260432	249000	258974	1	1	1	103301	102370	102456	1	1	1	1	1	1	(331.18228, 11835.329)(333.19714, 3262.0178)
Carnosic acid	Other polyphenols	Phenolic terpenes	1	1	1	850216	792996	844607	204623	235381	229043	1525630	1565531	1603881	1	1	1	386154	362099	352232	1	1	1	1	1	1	(333.19775, 17728.715)(334.2003, 1834.6117)(335.2135, 25042.102)(336.21646, 1936.0612)
Demethoxycurcumin	Other polyphenols	Curcuminoids	238673	240681	225894	1	1	1	1	156289	1	1	1	1	162276	140580	141181	1	1	1	1	1	1	1	1	1	(361.10757, 8425.766)(343.1302, 9958.861)
5-Nonadecylresorcinol	Other polyphenols	Alkylphenols	1	1	1	1	1	1	1	1	1	1	1	1	1	1	1	234086	236574	228469	1	1	1	287947	257817	240110	(383.3203, 7884.7485)(384.323, 858.295)
5-Tricosenylresorcinol	Other polyphenols	Alkylphenols	1	1	1	1835957	1805495	1826972	1	1	1	1083901	1107531	1146682	1	1	1	2381434	2429639	2302324	1	1	1	3430256	3160982	3018658	(431.38013, 1402.935)(413.37112, 51640.24)(414.374, 10432.591)
Demethyloleuropein	Other polyphenols	Tyrosols	1	1	1	1	1	1	1	1	1	1	1	1	1	1	1	741842	795692	771365	1	1	1	1	1	1	(533.1469, 10976.942)(534.1491, 569.38666)
4-Hydroxyphenylacetic acid	Phenolic acids	Hydroxyphenylacetic acids	1	1	1	962804	996083	948693	1	1	1	872675	786804	756192	1	1	1	1	1	1	1	1	1	191607	1	275925	(138.0528, 93594.42)(139.05568, 2487.3562)
3-Hydroxybenzoic acid	Phenolic acids	Hydroxybenzoic acids	1	1	1	215877	225203	226780	1	1	1	248436	275626	266218	1	1	1	177004	193400	181407	1	1	1	1	1	1	(141.03722, 2222.869)(124.0369, 476.33)(146.352, 1411.23)(147.021, 1119.3267)
4-Hydroxybenzoic acid	Phenolic acids	Hydroxybenzoic acids	1	1	1	215877	225203	226780	1	1	1	248436	275626	266218	1	1	1	177004	193400	181407	1	1	1	1	1	1	(141.03722, 2222.869)(124.0369, 476.33)(146.352, 1411.23)(147.021, 1119.3267)
2-Hydroxybenzoic acid	Phenolic acids	Hydroxybenzoic acids	1	1	1	215877	225203	226780	1	1	1	248436	275626	266218	1	1	1	177004	193400	181407	1	1	1	1	1	1	(141.03722, 2222.869)(124.0369, 476.33)(146.352, 1411.23)(147.021, 1119.3267)
p-Coumaric acid	Phenolic acids	Hydroxycinnamic acids	1	1	1	1	1	1	1	1	1	1	377201	1	1	1	1	1	1	1	1	1	1	1	1	1	(147.0412, 7302.66)(152.0553, 14979.48)
Cinnamic acid	Phenolic acids	Hydroxycinnamic acids	1	1	1	328677	1	345316	1	1	1	389944	452444	430024	1	1	1	1	560077	1	1	1	1	1	1	1	(149.05705, 1590.6816)(152.06396, 10248.927)(156.03967, 37633.785)(157.0428, 124.27)
Isoferulic acid	Phenolic acids	Hydroxycinnamic acids	1994756	2007917	1980846	1	1	1	1179851	1213593	1231034	273431	286508	310706	1141804	1115586	1100821	1	1	1	1773778	1805756	1857732	1	1	1	(177.05205, 40398.004)(178.05484, 1470.1699)(195.86392, 4485.272)(200.04057, 702.4001)(203.049, 2398.1365)
Ferulic acid	Phenolic acids	Hydroxycinnamic acids	1994756	2007917	1980846	1	1	1	1179851	1213593	1231034	273431	286508	310706	1141804	1115586	1100821	1	1	1	1773778	1805756	1857732	1	1	1	(177.05205, 40398.004)(178.05484, 1470.1699)(195.86392, 4485.272)(200.04057, 702.4001)(203.049, 2398.1365)
Avenanthramide 2p	Phenolic acids	Hydroxycinnamic acids	1	1	1	462530	466705	471910	1	1	1	367861	373309	375837	1	1	1	417938	437130	431851	1	1	1	1	1	1	(281.0664, 19788.209)(282.07983, 1607.6632)(323.0753, 298.85)
Caffeoyl aspartic acid	Phenolic acids	Hydroxycinnamic acids	1	1	1	135104	142472	140892	1	1	1	1	146747	1	1	1	1	83030	90917	90566	1	1	1	1	1	1	(281.06656, 24901.37)(282.0793, 1492.32)(323.0753, 336.21)
p-Coumaroyl malic acid	Phenolic acids	Hydroxycinnamic acids	3390840	3403202	3445967	7521361	7253079	7748423	2603088	2626932	2504413	8222804	8207666	8263878	860065	942447	951727	5123916	5391532	5182086	1	1	1	1	1	1	(303.0455, 127609.945)(304.0482, 12769.059)(305.04974, 332.178)
Gallic acid 3-O-gallate	Phenolic acids	Hydroxybenzoic acids	2155040	2229476	2215692	1	1	1	3436049	3470397	3562147	1	1	1	3295895	3281528	3383085	1	1	1	2661618	2749631	2864265	1	1	1	(323.03195, 51119.035)(324.0347, 2564.4197)
4-Hydroxybenzoic acid 4-O-glucoside	Phenolic acids	Hydroxybenzoic acids	1	1	1	1	1	1	1	1	1	1	102762	1	1	1	1	1	1	1	1	1	1	1	1	1	(323.0753, 413.79)(305.0672, 4079.34)
4-p-Coumaroylquinic acid	Phenolic acids	Hydroxycinnamic acids	247757	269719	269621	1	1	1	146590	148804	161361	1	1	1	1	1	1	1	1	1	1	1	1	1	1	1	(341.11417, 899.43)(363.59445, 18162.89)(365.09927, 118606.23)(366.10184, 9239.304)
3-p-Coumaroylquinic acid	Phenolic acids	Hydroxycinnamic acids	247757	269719	269621	1	1	1	146590	148804	161361	1	1	1	1	1	1	1	1	1	1	1	1	1	1	1	(341.11417, 899.43)(363.59445, 18162.89)(365.09927, 118606.23)(366.10184, 9239.304)
5-p-Coumaroylquinic acid	Phenolic acids	Hydroxycinnamic acids	247757	269719	269621	1	1	1	146590	148804	161361	1	1	1	1	1	1	1	1	1	1	1	1	1	1	1	(341.11417, 899.43)(363.59445, 18162.89)(365.09927, 118606.23)(366.10184, 9239.304)
p-Coumaroylquinic acid	Phenolic acids	Hydroxycinnamic acids	247757	269719	269621	1	1	1	146590	148804	161361	1	1	1	1	1	1	1	1	1	1	1	1	1	1	1	(341.11417, 899.43)(363.59445, 18162.89)(365.09927, 118606.23)(366.10184, 9239.304)
Rosmarinic acid	Phenolic acids	Hydroxycinnamic acids	1108267	1099557	1134309	1899684	1954028	1943981	110599	106356	114254	1601091	1614188	1615663	123560	126760	122195	2331641	2424452	2374074	1	1	1	4448695	4498823	4453695	(362.09122, 16357.318)(364.2398, 62647.645)(365.6728, 355229.6)(366.10336, 96735.06)(383.07217, 33450.23)(384.0759, 1680.4532)
4-Feruloylquinic acid	Phenolic acids	Hydroxycinnamic acids	308304	344902	381181	1	1	1	1	1	1	1	1	1	1	1	1	1	1	1	1	1	1	1	1	1	(376.09973, 50779.33)(377.10245, 4799.7935)(378.09894, 292.26)
3-Feruloylquinic acid	Phenolic acids	Hydroxycinnamic acids	308304	344902	381181	1	1	1	1	1	1	1	1	1	1	1	1	1	1	1	1	1	1	1	1	1	(376.09973, 50779.33)(377.10245, 4799.7935)(378.09894, 292.26)
5-Feruloylquinic acid	Phenolic acids	Hydroxycinnamic acids	308304	344902	381181	1	1	1	1	1	1	1	1	1	1	1	1	1	1	1	1	1	1	1	1	1	(376.09973, 50779.33)(377.10245, 4799.7935)(378.09894, 292.26)
Chicoric acid	Phenolic acids	Hydroxycinnamic acids	1	1	1	129695	137080	137947	1	1	1	189083	195281	189494	1	1	1	78685	92709	89508	1	1	1	1	1	1	(497.0749, 1901.9075)(479.28787, 7864.877)(480.28873, 2304.38)
4,5-Dicaffeoylquinic acid	Phenolic acids	Hydroxycinnamic acids	1	1	1	1	226765	240450	1	1	1	722864	719274	726527	1	1	1	1	1	1	1	1	1	1	1	1	(499.12857, 2407.9734)(543.12225, 21000.275)(544.1252, 366.396)
3,4-Dicaffeoylquinic acid	Phenolic acids	Hydroxycinnamic acids	1	1	1	1	226765	240450	1	1	1	722864	719274	726527	1	1	1	1	1	1	1	1	1	1	1	1	(499.12857, 2407.9734)(543.12225, 21000.275)(544.1252, 366.396)
3,5-Dicaffeoylquinic acid	Phenolic acids	Hydroxycinnamic acids	1	1	1	1	226765	240450	1	1	1	722864	719274	726527	1	1	1	1	1	1	1	1	1	1	1	1	(499.12857, 2407.9734)(543.12225, 21000.275)(544.1252, 366.396)
3,5-Diferuloylquinic acid	Phenolic acids	Hydroxycinnamic acids	1	1	1	568512	571864	595997	1	1	1	470208	506920	506312	1	1	1	838205	908897	873666	1	1	1	2592263	2678029	2694831	(527.1485, 59099.3)(528.1496, 7735.4546)(529.1487, 3079.96)
3,4-Diferuloylquinic acid	Phenolic acids	Hydroxycinnamic acids	1	1	1	568512	571864	595997	1	1	1	470208	506920	506312	1	1	1	838205	908897	873666	1	1	1	2592263	2678029	2694831	(527.1485, 59099.3)(528.1496, 7735.4546)(529.1487, 3079.96)
24-Methyllathosterol ferulate	Phenolic acids	Hydroxycinnamic acids	1	1	1	1	1	1	1	1	1	1	1	1	1	1	1	1	1	1	1	1	1	101899	93800	81914	(558.4067, 4152.9497)(582.3955, 2548.4365)
24-Methylcholesterol ferulate	Phenolic acids	Hydroxycinnamic acids	1	1	1	1	1	1	1	1	1	1	1	1	1	1	1	1	1	1	1	1	1	101899	93800	81914	(558.4067, 4152.9497)(582.3955, 2548.4365)
24-Methylenecholestanol ferulate	Phenolic acids	Hydroxycinnamic acids	1	1	1	1	1	1	1	1	1	1	1	1	1	1	1	1	1	1	1	1	1	101899	93800	81914	(558.4067, 4152.9497)(582.3955, 2548.4365)
Schottenol ferulate	Phenolic acids	Hydroxycinnamic acids	1	1	1	1	1	1	1	1	1	1	1	1	1	1	1	1	1	1	1	1	1	370230	335114	295422	(572.4223, 11072.91)(596.4108, 7523.937)
Sitosterol ferulate	Phenolic acids	Hydroxycinnamic acids	1	1	1	1	1	1	1	1	1	1	1	1	1	1	1	1	1	1	1	1	1	370230	335114	295422	(572.4223, 11072.91)(596.4108, 7523.937)
24-Methylcholestanol ferulate	Phenolic acids	Hydroxycinnamic acids	1	1	1	1	1	1	1	1	1	1	1	1	1	1	1	1	1	1	1	1	1	1	980818	891409	(601.42957, 18876.68)(602.43176, 2610.6401)
Stigmastanol ferulate	Phenolic acids	Hydroxycinnamic acids	1	1	1	1	1	1	1	1	1	1	1	1	1	1	1	1	1	1	1	1	1	372016	1	1	(618.4465, 8202.76)(619.4494, 200.24)
1,2-Diferuloylgentiobiose	Phenolic acids	Hydroxycinnamic acids	1	1	1	1	1	1	1	1	1	1	1	1	1	1	1	86015	95416	87683	1	1	1	344024	337641	338553	(696.2127, 5474.92)(697.2138, 1533.6266)(678.20123, 3103.55)(696.2136, 23227.92)(697.2148, 8022.9805)(704.20184, 5212.483)
1-Sinapoyl-2-feruloylgentiobiose	Phenolic acids	Hydroxycinnamic acids	183832	183691	185874	101821	102911	112275	221727	224192	220664	1	1	1	379481	390914	396554	225462	244291	223454	1	1	1	1175853	1187819	1386995	(707.2076, 17087.7)(708.21014, 2753.3662)(750.2223, 2568.424)(751.2238, 554.16504)

## Sheet: dataset digested samples
Compound	Phenolic class	Phenolic subclass	M0_gastric	M0_gastric	M0_gastric	M0_gastric	M0_oral	M0_oral	M0_oral	M0_oral	M0_pancreatic	M0_pancreatic	M0_pancreatic	M0_pancreatic	M10_gastric	M10_gastric	M10_gastric	M10_gastric	M10_oral	M10_oral	M10_oral	M10_oral	M10_pancreatic	M10_pancreatic	M10_pancreatic	M10_pancreatic	M15_gastric	M15_gastric	M15_gastric	M15_gastric	M15_oral	M15_oral	M15_oral	M15_oral	M15_pancreatic	M15_pancreatic	M15_pancreatic	M15_pancreatic	M5_gastric	M5_gastric	M5_gastric	M5_gastric	M5_oral	M5_oral	M5_oral	M5_oral	M5_pancreatic	M5_pancreatic	M5_pancreatic
Petunidin 3-O-(6''-acetyl-galactoside)	Flavonoids	Anthocyanins	1	1	1	1	1	1	1	1	1	1	1	1	213882	211342	213989	205253	1	1	1	1	1	1	1	1	255466	249548	255119	249688	1	1	1	1	1	1	1	1	155813	154581	158550	159719	1	1	1	1	1	1	1
Petunidin 3-O-(6''-acetyl-glucoside)	Flavonoids	Anthocyanins	1	1	1	1	1	1	1	1	1	1	1	1	213882	211342	213989	205253	1	1	1	1	1	1	1	1	255466	249548	255119	249688	1	1	1	1	1	1	1	1	155813	154581	158550	159719	1	1	1	1	1	1	1
Peonidin 3-O-(6''-acetyl-glucoside)	Flavonoids	Anthocyanins	1	1	1	1	1	1	1	1	1	1	1	1	1	1	1	1	1	1	1	83309	1	1	1	1	1	1	1	1	1	96312	99809	104675	1	1	1	1	1	1	1	1	1	1	1	1	1	1	1
Peonidin 3-O-(6''-acetyl-galactoside)	Flavonoids	Anthocyanins	1	1	1	1	1	1	1	1	1	1	1	1	1	1	1	1	1	1	1	83309	1	1	1	1	1	1	1	1	1	96312	99809	104675	1	1	1	1	1	1	1	1	1	1	1	1	1	1	1
Malvidin 3-O-(6''-acetyl-galactoside)	Flavonoids	Anthocyanins	1	1	1	1	116987	115412	124124	103296	1	1	1	1	1	1	1	1	1	1	1	1	1	1	1	1	1	1	1	1	1	1	1	1	1	1	1	1	1	1	1	1	108951	101375	1	1	1	1	1
Malvidin 3-O-(6''-acetyl-glucoside)	Flavonoids	Anthocyanins	1	1	1	1	116987	115412	124124	103296	1	1	1	1	1	1	1	1	1	1	1	1	1	1	1	1	1	1	1	1	1	1	1	1	1	1	1	1	1	1	1	1	108951	101375	1	1	1	1	1
Malvidin 3-O-galactoside	Flavonoids	Anthocyanins	1	1	1	1	1	1	1	1	1	1	1	1	433523	425954	392057	391746	1269640	1386070	1342224	1321698	761761	799552	823945	769042	671268	654171	609648	626800	2044589	2066346	2073297	2088955	842899	804268	800984	778928	1	1	1	1	642293	619021	643762	591420	567092	587598	586889
Cyanidin 3-O-(6''-p-coumaroyl-glucoside)	Flavonoids	Anthocyanins	1	1	1	1	1	1	1	1	1	1	1	1	100698	90351	90352	82779	645143	650921	650300	617998	1	1	1	1	338381	329333	1	349175	1749732	1783405	1785483	1813472	1	1	1	1	1	1	1	1	1	1	255703	254020	1	1	1
Cyanidin 3-O-sophoroside	Flavonoids	Anthocyanins	1	1	1	1	1	1	1	1	1	1	1	1	1	1	1	1	556935	562356	563379	535662	1	1	1	1	234825	227592	227299	243079	1474456	1484718	1481417	1491799	164038	195194	191551	183377	1	1	1	1	244138	235208	229590	228333	1	1	1
Delphinidin 3-O-rutinoside	Flavonoids	Anthocyanins	1	1	1	1	1	1	1	1	1	1	1	1	1	1	1	1	556935	562356	563379	535662	1	1	1	1	234825	227592	227299	243079	1474456	1484718	1481417	1491799	164038	195194	191551	183377	1	1	1	1	244138	235208	229590	228333	1	1	1
Cyanidin 3,5-O-diglucoside	Flavonoids	Anthocyanins	1	1	1	1	1	1	1	1	1	1	1	1	1	1	1	1	556935	562356	563379	535662	1	1	1	1	234825	227592	227299	243079	1474456	1484718	1481417	1491799	164038	195194	191551	183377	1	1	1	1	244138	235208	229590	228333	1	1	1
Pigment A	Flavonoids	Anthocyanins	283392	278524	263216	271577	365241	385946	386681	349321	1	1	1	1	270037	255318	261063	271477	285898	291301	294692	276858	1	1	1	1	265179	271467	255025	263877	255485	288953	311272	317280	1	1	1	1	258643	251779	260181	278050	359528	348697	338714	321555	1	1	1
Peonidin 3-O-(6''-p-coumaroyl-glucoside)	Flavonoids	Anthocyanins	283392	278524	263216	271577	365241	385946	386681	349321	1	1	1	1	270037	255318	261063	271477	285898	291301	294692	276858	1	1	1	1	265179	271467	255025	263877	255485	288953	311272	317280	1	1	1	1	258643	251779	260181	278050	359528	348697	338714	321555	1	1	1
Butein	Flavonoids	Chalcones	1	1	1	1	1	1	1	1	3876012	3752133	3857251	3859773	1	1	1	1	1	1	1	1	2871308	2790125	2850250	2844341	1	1	1	1	1	1	1	1	2507692	2469326	2488005	2470194	1	1	1	1	1	1	1	1	3127927	3097740	3095662
Xanthohumol	Flavonoids	Chalcones	1	1	1	1	1	1	1	1	215292	200971	250479	222560	1	1	1	1	1	1	1	1	138567	155122	170470	169257	1	1	1	1	1	1	1	1	199047	113540	139898	157325	1	1	1	1	1	1	1	1	188345	256599	267575
Dihydroquercetin	Flavonoids	Dihydroflavonols	1	1	1	1	1	1	1	1	1	1	1	1	1	1	1	1	1	1	1	1	643310	609477	628404	642267	798164	809459	813519	812585	591534	602836	620776	641307	1136182	1052071	1061504	1066485	1	1	1	1	1	1	1	1	1	1	1
Naringenin	Flavonoids	Flavanones	1	1	1	1	1	1	1	1	3876012	3752133	3857251	3859773	1	1	1	1	1	1	1	1	2871308	2790125	2850250	2844341	1	1	1	1	1	1	1	1	2507692	2469326	2488005	2470194	1	1	1	1	1	1	1	1	3127927	3097740	3095662
Hesperetin	Flavonoids	Flavanones	1	1	1	1	1	1	1	1	559969	538369	558092	541770	1	1	1	1	1	1	1	1	1	1	1	1	1	1	1	1	1	1	1	1	1	1	1	1	1	1	1	1	1	1	1	1	1	1	1
Isoxanthohumol	Flavonoids	Flavanones	1	1	1	1	1	1	1	1	215292	200971	250479	222560	1	1	1	1	1	1	1	1	138567	155122	170470	169257	1	1	1	1	1	1	1	1	199047	113540	139898	157325	1	1	1	1	1	1	1	1	188345	256599	267575
6-Geranylnaringenin	Flavonoids	Flavanones	139220	114143	127457	122624	843070	800700	775666	1	28494862	17863142	18147424	18849114	318687	298281	309101	294911	1	1	1	1	8857587	8799267	8820162	8618933	670755	694314	273111	280654	1	1	1	1	8657646	9134290	8693349	8484704	234280	238730	251311	246445	1	1	1	1	13031777	14374860	14410920
Narirutin	Flavonoids	Flavanones	1	1	1	1	1	1	1	1	1	1	357384	297051	1	1	1	1	1	1	1	1	1	1	1	1	1	1	1	1	1	1	1	1	1	1	1	1	1	1	1	1	1	1	1	1	1	1	1
Naringin	Flavonoids	Flavanones	1	1	1	1	1	1	1	1	1	1	357384	297051	1	1	1	1	1	1	1	1	1	1	1	1	1	1	1	1	1	1	1	1	1	1	1	1	1	1	1	1	1	1	1	1	1	1	1
7,4'-Dihydroxyflavone	Flavonoids	Flavones	1	1	1	1	1	1	1	1	3876012	3752133	3857251	3859773	1	1	1	1	1	1	1	1	2871308	2790125	2850250	2844341	1	1	1	1	1	1	1	1	2507692	2469326	2488005	2470194	1	1	1	1	1	1	1	1	3127927	3097740	3095662
Chrysin	Flavonoids	Flavones	1	1	1	1	1	1	1	1	3876012	3752133	3857251	3859773	1	1	1	1	1	1	1	1	2871308	2790125	2850250	2844341	1	1	1	1	1	1	1	1	2507692	2469326	2488005	2470194	1	1	1	1	1	1	1	1	3127927	3097740	3095662
Geraldone	Flavonoids	Flavones	1	1	1	1	1	1	1	1	559969	538369	558092	541770	1	1	1	1	1	1	1	1	1	1	1	1	1	1	1	1	1	1	1	1	1	1	1	1	1	1	1	1	1	1	1	1	1	1	1
Scutellarein	Flavonoids	Flavones	1	1	1	1	1	1	1	1	1	1	1	1	1	1	1	1	1	1	1	1	643310	609477	628404	642267	798164	809459	813519	812585	591534	602836	620776	641307	1136182	1052071	1061504	1066485	1	1	1	1	1	1	1	1	1	1	1
Luteolin	Flavonoids	Flavones	1	1	1	1	1	1	1	1	1	1	1	1	1	1	1	1	1	1	1	1	643310	609477	628404	642267	798164	809459	813519	812585	591534	602836	620776	641307	1136182	1052071	1061504	1066485	1	1	1	1	1	1	1	1	1	1	1
6-Hydroxyluteolin	Flavonoids	Flavones	1	1	1	1	1	1	1	1	1	1	1	1	1394742	1390663	1355393	1319465	694897	738429	717045	677297	1744922	1687824	1683289	1762620	2053346	2115633	1998300	2081775	1054793	1052582	1096689	1104271	1776763	1641957	1659676	1705452	709757	713221	699904	730496	1	1	1	1	1148684	1119088	1137898
Tetramethylscutellarein	Flavonoids	Flavones	32633540	32820276	32356816	32085032	120637000	118863880	116445208	116774352	57563728	56031580	55138584	54152000	24293072	24180976	24483640	24418774	108732952	109737072	109087184	106999456	56673336	57028952	16169381	56948356	20762528	20242668	20472562	20577060	94277960	92169840	92325656	92081104	57416864	57011600	58723304	60647436	27888136	27590040	28297140	27538858	119041664	117786368	118054608	119701536	53828672	55146092	55530056
5,6-Dihydroxy-7,8,3',4'-tetramethoxyflavone	Flavonoids	Flavones	1	1	1	1	1	1	1	1	1	1	1	1	1	1	1	1	1	1	1	1	1	1	1	1	1	1	1	1	1	1681538	1711872	1776285	1	1	1	1	1	1	1	1	1	1	1	1	1	1	1
Luteolin 7-O-malonyl-glucoside	Flavonoids	Flavones	1	1	1	1	1	1	1	1	1	1	1	1	1	1	1	1	405891	472908	463477	442241	525904	500735	512396	516992	264712	264445	266353	258665	1194435	1211844	1211962	1250022	945517	877434	907571	902135	1	1	1	1	1	1	1	1	335113	330684	313142
Chrysoeriol 7-O-apiosyl-glucoside	Flavonoids	Flavones	1	1	1	1	1	1	1	1	1	1	1	1	1	1	90352	1	645143	650921	1	1	1	1	1	1	338381	329333	323389	349175	1738151	1	1	1	214672	256460	271281	258711	1	1	1	1	271823	262102	255703	254020	1	1	1
Apigenin 6,8-di-C-glucoside	Flavonoids	Flavones	1	1	1	1	1	1	1	1	1	1	1	1	1	1	90352	1	645143	650921	1	1	1	1	1	1	338381	329333	323389	349175	1738151	1	1	1	214672	256460	271281	258711	1	1	1	1	271823	262102	255703	254020	1	1	1
Luteolin 7-O-rutinoside	Flavonoids	Flavones	1	1	1	1	1	1	1	1	1	1	1	1	1	1	90352	1	645143	650921	1	1	1	1	1	1	338381	329333	323389	349175	1738151	1	1	1	214672	256460	271281	258711	1	1	1	1	271823	262102	255703	254020	1	1	1
Neodiosmin	Flavonoids	Flavones	1	1	1	203279	1	286610	286696	1	1	1	1	1	203017	190867	199346	203796	1	1	1	1	1	1	1	1	197719	207213	194719	197529	1	1	1	1	1	1	1	1	1	1	1	1	263739	254807	1	1	1	1	1
Diosmin	Flavonoids	Flavones	1	1	1	203279	1	286610	286696	1	1	1	1	1	203017	190867	199346	203796	1	1	1	1	1	1	1	1	197719	207213	194719	197529	1	1	1	1	1	1	1	1	1	1	1	1	263739	254807	1	1	1	1	1
Daidzein	Flavonoids	Isoflavonoids	1	1	1	1	1	1	1	1	3876012	3752133	3857251	3859773	1	1	1	1	1	1	1	1	2871308	2790125	2850250	2844341	1	1	1	1	1	1	1	1	2507692	2469326	2488005	2470194	1	1	1	1	1	1	1	1	3127927	3097740	3095662
Biochanin A	Flavonoids	Isoflavonoids	1	1	1	1	1	1	1	1	559969	538369	558092	541770	1	1	1	1	1	1	1	1	1	1	1	1	1	1	1	1	1	1	1	1	1	1	1	1	1	1	1	1	1	1	1	1	1	1	1
Glycitein	Flavonoids	Isoflavonoids	1	1	1	1	1	1	1	1	559969	538369	558092	541770	1	1	1	1	1	1	1	1	1	1	1	1	1	1	1	1	1	1	1	1	1	1	1	1	1	1	1	1	1	1	1	1	1	1	1
Daidzin	Flavonoids	Isoflavonoids	1	1	1	1	312087	294119	298136	312329	1	1	1	1	1	1	1	1	228191	222005	211010	183789	1	1	1	1	1	1	1	1	190169	195699	208122	242527	1	1	1	1	1	1	1	1	322902	333541	324592	321224	1	1	1
Methylgalangin	Flavonoids	Flavonols	1	1	1	1	1	1	1	1	559969	538369	558092	541770	1	1	1	1	1	1	1	1	1	1	1	1	1	1	1	1	1	1	1	1	1	1	1	1	1	1	1	1	1	1	1	1	1	1	1
Kaempferol	Flavonoids	Flavonols	1	1	1	1	1	1	1	1	1	1	1	1	1	1	1	1	1	1	1	1	643310	609477	628404	642267	798164	809459	813519	812585	591534	602836	620776	641307	1136182	1052071	1061504	1066485	1	1	1	1	1	1	1	1	1	1	1
Morin	Flavonoids	Flavonols	1	1	1	1	1	1	1	1	1	1	1	1	1394742	1390663	1355393	1319465	694897	738429	717045	677297	1744922	1687824	1683289	1762620	2053346	2115633	1998300	2081775	1054793	1048038	1092513	1104271	1776763	1641957	1659676	1705452	709757	713221	699904	730496	1	1	1	1	1148684	1119088	1137898
Quercetin	Flavonoids	Flavonols	1	1	1	1	1	1	1	1	1	1	1	1	1394742	1390663	1355393	1319465	694897	738429	717045	677297	1744922	1687824	1683289	1762620	2053346	2115633	1998300	2081775	1054793	1048038	1092513	1104271	1776763	1641957	1659676	1705452	709757	713221	699904	730496	1	1	1	1	1148684	1119088	1137898
5,4'-Dihydroxy-3,3'-dimethoxy-6:7-methylenedioxyflavone 4'-O-glucuronide	Flavonoids	Flavonols	1	1	1	1	1	1	1	1	1	1	1	1	1	1	1	1	405891	472908	463477	442241	525904	500735	512396	516992	264712	264445	266353	258665	1194435	1211844	1211962	1250022	945517	877434	907571	902135	1	1	1	1	1	1	1	1	335113	330684	313142
Kaempferol 3-O-rutinoside	Flavonoids	Flavonols	1	1	1	1	1	1	1	1	1	1	1	1	1	1	90352	1	645143	650921	1	1	1	1	1	1	338381	329333	323389	349175	1738151	1	1	1	214672	256460	271281	258711	1	1	1	1	271823	262102	255703	254020	1	1	1
Kaempferol 3-O-galactoside 7-O-rhamnoside	Flavonoids	Flavonols	1	1	1	1	1	1	1	1	1	1	1	1	1	1	90352	1	645143	650921	1	1	1	1	1	1	338381	329333	323389	349175	1738151	1	1	1	214672	256460	271281	258711	1	1	1	1	271823	262102	255703	254020	1	1	1
Kaempferol 3,7-O-diglucoside	Flavonoids	Flavonols	1	1	1	1	1	1	1	1	1	1	1	1	1	1	1	1	1	1	1	1	1	1	1	1	1	1	1	1	1	321628	1	1	1	1	1	1	1	1	1	1	1	1	1	1	1	1	1
Quercetin 3-O-galactoside 7-O-rhamnoside	Flavonoids	Flavonols	1	1	1	1	1	1	1	1	1	1	1	1	1	1	1	1	1	1	1	1	1	1	1	1	1	1	1	1	1	321628	1	1	1	1	1	1	1	1	1	1	1	1	1	1	1	1	1
Kaempferol 3-O-sophoroside	Flavonoids	Flavonols	1	1	1	1	1	1	1	1	1	1	1	1	1	1	1	1	1	1	1	1	1	1	1	1	1	1	1	1	1	321628	1	1	1	1	1	1	1	1	1	1	1	1	1	1	1	1	1
Quercetin 3-O-rutinoside	Flavonoids	Flavonols	1	1	1	1	1	1	1	1	1	1	1	1	1	1	1	1	1	1	1	1	1	1	1	1	1	1	1	1	1	321628	1	1	1	1	1	1	1	1	1	1	1	1	1	1	1	1	1
Quercetin 3-O-rhamnosyl-galactoside	Flavonoids	Flavonols	1	1	1	1	1	1	1	1	1	1	1	1	1	1	1	1	1	1	1	1	1	1	1	1	1	1	1	1	1	321628	1	1	1	1	1	1	1	1	1	1	1	1	1	1	1	1	1
Kaempferol 3-O-glucosyl-rhamnosyl-glucoside	Flavonoids	Flavonols	1	1	1	189071	1	248020	252660	239989	1	1	1	1	192697	187769	193991	199379	1	1	1	1	1	1	1	1	194597	182429	191152	194533	1	1	1	1	1	1	1	1	1	1	1	202965	226116	219874	1	1	1	1	1
Kaempferol 3-O-glucosyl-rhamnosyl-galactoside	Flavonoids	Flavonols	1	1	1	189071	1	248020	252660	239989	1	1	1	1	192697	187769	193991	199379	1	1	1	1	1	1	1	1	194597	182429	191152	194533	1	1	1	1	1	1	1	1	1	1	1	202965	226116	219874	1	1	1	1	1
Quercetin 3-O-rhamnosyl-rhamnosyl-glucoside	Flavonoids	Flavonols	1	1	1	189071	1	248020	252660	239989	1	1	1	1	192697	187769	193991	199379	1	1	1	1	1	1	1	1	194597	182429	191152	194533	1	1	1	1	1	1	1	1	1	1	1	202965	226116	219874	1	1	1	1	1
(-)-Epicatechin-(2a-7)(4a-8)-epicatechin 3-O-galactoside	Flavonoids	Flavanols	3043530	1	1	1	16003294	15779781	1	15240670	1	1	1	1	1	1	1	1	5521267	5508912	5386910	5117438	1	1	1	1	1	1	1	1	7796680	7380532	11228698	7581761	1	1	1	1	1	1	1	1	1	1	9106009	9252135	1	1	1
Guaiacol	Other polyphenols	Methoxyphenols	1	1	1	1	1	1	1	1	1	1	1	1	1	1	1	1	1	1	1	1	1	1	1	1	1	1	1	1	1	515195	1	553873	1	1	1	1	1	1	1	1	1	1	1	1	1	1	1
3-Methylcatechol	Other polyphenols	Alkylphenols	1	1	1	1	1	1	1	1	1	1	1	1	1	1	1	1	1	1	1	210504	1	1	1	1	1	1	1	1	1	515195	1	553873	1	1	1	1	1	1	1	1	1	1	1	1	1	1	1
4-Methylcatechol	Other polyphenols	Alkylphenols	1	1	1	1	1	1	1	1	1	1	1	1	1	1	1	1	1	1	1	210504	1	1	1	1	1	1	1	1	1	515195	1	553873	1	1	1	1	1	1	1	1	1	1	1	1	1	1	1
Estragole	Other polyphenols	Hydroxyphenylpropenes	1	1	1	1	1	1	1	1	1	1	1	341544	1	1	1	1	1	1	1	1	1	1	1	1	1	1	1	1	1	1	1	1	1	1	1	1	1	1	1	1	1	1	1	1	1	1	1
Anethole	Other polyphenols	Hydroxyphenylpropenes	1	1	1	1	1	1	1	1	1	1	1	341544	1	1	1	1	1	1	1	1	1	1	1	1	1	1	1	1	1	1	1	1	1	1	1	1	1	1	1	1	1	1	1	1	1	1	1
Vanillin	Other polyphenols	Hydroxybenzaldehydes	1	1	1	1	736078	712966	708739	714766	1	1	1	1	331521	321029	309766	318283	980634	1061032	1303550	1271092	1	1	1	1	355624	353807	344551	364755	1226763	1189531	1127483	1298081	1	1	1	1	238052	229125	220643	222874	1044616	1054811	1145542	1222429	1	1	1
Pyrogallol	Other polyphenols	Other polyphenols	3669880	3251024	3256218	3497574	4059176	3513772	3902135	3528771	2937633	2958263	2749123	1	3200539	3214077	3278360	2664115	3622293	3691306	3552369	3274921	2440742	2409659	2358800	2402912	3296122	3031753	2804283	3014720	3631213	3326921	3284947	3645513	2186680	2090589	1810431	2101598	2990437	3713545	2992937	3537248	3487062	3623241	3745452	3667469	2972350	2593826	2789750
Syringaldehyde	Other polyphenols	Hydroxybenzaldehydes	1	1	1	1	88315	89688	1	1	1	1	1	1	1	1	1	1	1	1	1	1	1	1	1	1	1	1	1	1	1	1	1	1	1	1	1	1	1	1	1	1	1	1	1	1	1	1	1
3,4-Dihydroxyphenylglycol	Other polyphenols	Other polyphenols	1	1	1	1	2504865	2424437	2445205	2445642	1702281	1449976	1605631	1560286	1	1	1	1	2843363	2954539	2868489	2847338	1	1	1471392	1439961	1	1	1	1	2624588	2625467	2547746	2705824	1584293	1	1	1	1	1	1	1	2639877	2548855	2621681	2646579	1	1504454	1491838
Bergapten	Other polyphenols	Furanocoumarins	1	1	1	1	1	1	1	1	263448	259559	266008	260796	1	1	1	1	1	1	1	1	1	1	1	1	1	1	1	1	1	1	1	1	1	1	1	1	1	1	1	1	1	1	1	1	1	1	1
Xanthotoxin	Other polyphenols	Furanocoumarins	1	1	1	1	1	1	1	1	263448	259559	266008	260796	1	1	1	1	1	1	1	1	1	1	1	1	1	1	1	1	1	1	1	1	1	1	1	1	1	1	1	1	1	1	1	1	1	1	1
Carnosol	Other polyphenols	Phenolic terpenes	532498	235822	1	236922	1	1	1	1	6856487	6808394	7599038	6795050	776332	761456	767719	774267	1	1	1	1	1	5623308	5508040	5348010	766288	781801	782944	800777	1	1	1	1	5299707	1	1	1	775157	783243	766842	773843	1	1	1	1	6728448	6830327	6882603
Rosmadial	Other polyphenols	Phenolic terpenes	1	1	1	1	1	1	1	1	217342	202712	209588	216063	1	1	1	1	1	1	1	1	210768	1	203737	197510	1	1	1	1	1	1	1	1	1	1	153172	178948	1	1	1	1	1	1	1	1	232810	221670	220029
Carnosic acid	Other polyphenols	Phenolic terpenes	470978	1	338226	289827	1	1	1	1	2863761	2808730	3047926	2827051	1732483	1690624	1686719	1687418	459878	1	453641	456505	994797	119951	949107	114649	2606923	662204	2570752	2552683	721913	778448	782330	794590	1102915	1047830	168036	190168	1495840	1503360	1547355	1548593	1	1	1	1	2603576	640822	621471
Epirosmanol	Other polyphenols	Phenolic terpenes	194020	129365	1	1	1	1	1	1	610251	510706	564837	558618	1	1	1	1	1	1	1	1	597614	593177	661612	645393	1	1	1	1	1	1	1	1	790385	594479	657840	671115	1	1	1	1	1	1	1	1	534561	574917	589942
Rosmanol	Other polyphenols	Phenolic terpenes	194020	129365	1	1	1	1	1	1	610251	510706	564837	558618	1	1	1	1	1	1	1	1	597614	593177	661612	645393	1	1	1	1	1	1	1	1	790385	594479	657840	671115	1	1	1	1	1	1	1	1	534561	574917	589942
5-Heneicosenylresorcinol	Other polyphenols	Alkylphenols	1	1	1	1	1	1	1	1	7142264	6993353	7103720	6854381	1	1	1	1	1	1	1	1	1943556	1873707	1820593	1836126	1	1	1	1	1	1	1	1	1029203	983815	995440	997000	1	1	1	1	1	1	1	1	3277697	3161338	3122279
5-Nonadecenylresorcinol	Other polyphenols	Alkylphenols	1	1	1	1	1	1	1	1	1	204206	212991	215193	1	1	1	1	1	1	1	1	1	1	1	1	1	1	1	1	1	1	1	1	1	1	1	1	1	1	1	1	1	1	1	1	1	1	1
5-Heneicosylresorcinol	Other polyphenols	Alkylphenols	1	1	1	1	1	1	1	1	1219509	1194864	1238564	1184384	1	1	1	1	1	1	1	1	286659	272448	269081	268141	1	1	1	1	1	1	1	1	1	133067	134022	136542	1	1	1	1	1	1	1	1	508682	481257	474868
5-Tricosenylresorcinol	Other polyphenols	Alkylphenols	1	1	1	1	1	1	1	1	5224747	5170341	5257721	5097948	1	1	1	1	1	1	1	1	1732653	1643007	1636242	1648916	1	1	1	1	1	1	1	1	682147	681275	717649	730979	1	1	1	1	1	1	1	1	3015674	2818641	2690612
Oleuropein	Other polyphenols	Tyrosols	1	1	1	1	310619	304181	319686	287709	1	1	1	1	1	1	1	1	186311	230069	215807	196706	1	1	1	1	1	1	1	1	144874	350479	344729	365273	1	1	1	1	1	1	1	1	268359	277090	300327	297072	1	1	1
Ligstroside	Other polyphenols	Tyrosols	408907	332157	332503	298935	4287118	4352691	4277807	4294352	1	1	1	129709	271945	251262	243412	261465	3674447	3868927	3841258	3836988	1	1	1	1	215270	225810	1	229136	3467718	3500761	3525775	3622214	1	1	1	1	433130	437017	428110	430709	4221151	4192714	4213752	4370109	1	1	1
4-Hydroxyphenylacetic acid	Phenolic acids	Hydroxyphenylacetic acids	1	1	1	1	1127047	1132870	535299	714766	1	1	1	1	331521	321029	309766	318283	1197128	1061032	1303550	1271092	1	1	1	1	355624	353807	344551	364755	1226763	1189531	1195529	1294392	1	1	1	1	238052	229125	220643	222874	959369	1054811	1145542	1222429	1	1	1
Cinnamic acid	Phenolic acids	Hydroxycinnamic acids	1	1	1	1	749544	965996	900570	803237	1	1	1	1	1	1	1	1	539561	590264	529600	492443	1	1	1	1	1	1	1	1	515985	543985	538761	593359	1	1	1	1	1	1	1	1	710056	654517	646174	618885	1	1	1
Dihydrocaffeic acid	Phenolic acids	Hydroxyphenylpropanoic acids	1	1	1	1	104230	94815	1	1	1	1	1	1	1	1	1	1	1	1	1	1	1	1	1	1	1	1	1	1	1	1	1	1	1	1	1	1	1	1	1	1	1	1	1	1	1	1	1
Homovanillic acid	Phenolic acids	Hydroxyphenylacetic acids	1	1	1	1	104230	94815	1	1	1	1	1	1	1	1	1	1	1	1	1	1	1	1	1	1	1	1	1	1	1	1	1	1	1	1	1	1	1	1	1	1	1	1	1	1	1	1	1
m-Coumaric acid	Phenolic acids	Hydroxycinnamic acids	1	1	1	1	100763	102112	103715	98332	1	1	1	1	1	1	1	1	1	1	1	1	1	1	1	1	1	1	1	1	1	1	1	1	1	1	1	1	1	1	1	1	109448	92773	90110	96540	1	1	1
o-Coumaric acid	Phenolic acids	Hydroxycinnamic acids	1	1	1	1	100763	102112	103715	98332	1	1	1	1	1	1	1	1	1	1	1	1	1	1	1	1	1	1	1	1	1	1	1	1	1	1	1	1	1	1	1	1	109448	92773	90110	96540	1	1	1
p-Coumaric acid	Phenolic acids	Hydroxycinnamic acids	1	1	1	1	100763	102112	103715	98332	1	1	1	1	1	1	1	1	1	1	1	1	1	1	1	1	1	1	1	1	1	1	1	1	1	1	1	1	1	1	1	1	109448	92773	90110	96540	1	1	1
p-Coumaroyl malic acid	Phenolic acids	Hydroxycinnamic acids	1	1	1	1	1	1	1	1	1	1	1	1	1394742	1390663	1355393	1319465	694897	738429	717045	677297	1744922	1687824	1683289	1762620	2053346	2115633	1998300	2081775	1054793	1052582	1096689	1104271	1776763	1641957	1659676	1705452	709757	713221	699904	730496	1	1	1	1	1148684	1119088	1137898
Sinapine	Phenolic acids	Hydroxycinnamic acids	360433	355705	359216	357357	1	1	1	1	1	1	1	1	266055	260608	257416	256891	1	1	1	1	1	1	1	1	226838	224135	220563	221768	1	1	1	1	1	1	1	1	238881	1	245796	247467	1	1	1	1	1	1	1
5-Caffeoylquinic acid	Phenolic acids	Hydroxycinnamic acids	1	1	1	1	1	1	1	1	1	1	1	1	1	1	1	1	1	1	1	1	1	1	1	1	1	1	1	1	416373	436088	429483	446633	1	1	1	1	1	1	1	1	1	1	1	1	1	1	1
3-Caffeoylquinic acid	Phenolic acids	Hydroxycinnamic acids	1	1	1	1	1	1	1	1	1	1	1	1	1	1	1	1	1	1	1	1	1	1	1	1	1	1	1	1	416373	436088	429483	446633	1	1	1	1	1	1	1	1	1	1	1	1	1	1	1
4-Caffeoylquinic acid	Phenolic acids	Hydroxycinnamic acids	1	1	1	1	1	1	1	1	1	1	1	1	1	1	1	1	1	1	1	1	1	1	1	1	1	1	1	1	416373	436088	429483	446633	1	1	1	1	1	1	1	1	1	1	1	1	1	1	1
Rosmarinic acid	Phenolic acids	Hydroxycinnamic acids	304577	304600	304695	292505	2695543	2622484	2604639	2569784	1	1	1	1	366780	364952	364554	363652	2790479	2809373	2724071	2651912	1	1	1	1	370892	356223	365581	357274	2612063	2609134	2588508	2615756	1	1	1	1	300338	302295	304467	307852	3001908	2919541	2914571	2852973	1	1	1
3-Sinapoylquinic acid	Phenolic acids	Hydroxycinnamic acids	1	1	1	1	1	1	1	1	1	1	1	1	1	1	1	1	1790991	1605620	1589663	1535521	1	1	1	1	1	1	1	1	1503655	1518798	1544012	1588035	1	1	1	1	1	1	1	1	1	1	2014038	2073920	1	1	1
5-Sinapoylquinic acid	Phenolic acids	Hydroxycinnamic acids	1	1	1	1	1	1	1	1	1	1	1	1	1	1	1	1	1790991	1605620	1589663	1535521	1	1	1	1	1	1	1	1	1503655	1518798	1544012	1588035	1	1	1	1	1	1	1	1	1	1	2014038	2073920	1	1	1
4-Sinapoylquinic acid	Phenolic acids	Hydroxycinnamic acids	1	1	1	1	1	1	1	1	1	1	1	1	1	1	1	1	1790991	1605620	1589663	1535521	1	1	1	1	1	1	1	1	1503655	1518798	1544012	1588035	1	1	1	1	1	1	1	1	1	1	2014038	2073920	1	1	1
3,5-Diferuloylquinic acid	Phenolic acids	Hydroxycinnamic acids	6102196	6132597	6255533	6071216	2777588	2680647	2615486	2581247	11524467	11153349	11147608	10754180	7167803	7098797	7131772	7102137	1200308	1206633	1186080	1156442	9979406	10077304	10343749	9988204	6825249	6624869	6683429	6745289	1010006	1033013	1038318	1078573	9903052	9616588	9717828	10201423	7948113	7834572	7999212	7874240	1591068	1531868	1486486	1464129	10273893	10510163	10705816
3,4-Diferuloylquinic acid	Phenolic acids	Hydroxycinnamic acids	6102196	6132597	6255533	6071216	2777588	2680647	2615486	2581247	11524467	11153349	11147608	10754180	7167803	7098797	7131772	7102137	1200308	1206633	1186080	1156442	9979406	10077304	10343749	9988204	6825249	6624869	6683429	6745289	1010006	1033013	1038318	1078573	9903052	9616588	9717828	10201423	7948113	7834572	7999212	7874240	1591068	1531868	1486486	1464129	10273893	10510163	10705816
Schottenol ferulate	Phenolic acids	Hydroxycinnamic acids	1	1	1	1	175703	157854	145791	136541	122919	123688	125348	122963	1	1	1	1	1	1	1	1	1	1	1	1	123506	104438	92365	105794	1	1	84703	1	1	1	1	1	1	1	1	1	115849	115396	107574	103043	94463	88773	95615
Sitosterol ferulate	Phenolic acids	Hydroxycinnamic acids	1	1	1	1	175703	157854	145791	136541	122919	123688	125348	122963	1	1	1	1	1	1	1	1	1	1	1	1	123506	104438	92365	105794	1	1	84703	1	1	1	1	1	1	1	1	1	115849	115396	107574	103043	94463	88773	95615
24-Methylcholestanol ferulate	Phenolic acids	Hydroxycinnamic acids	1	1	1	1	1	1	1	1	1	1	1	1	1	1	1	1	1	1	1	1	1	1	1	1	679835	575172	581836	601459	1	1	1	1	1	1	1	1	1	1	1	1	1	1	1	1	1	1	1
Stigmastanol ferulate	Phenolic acids	Hydroxycinnamic acids	1	1	1	1	1539130	1435736	1382827	1313615	1260032	1221995	1271892	1153559	846790	837800	844246	755971	766217	755315	721484	692316	1	1	1	1	1347063	1122213	1117520	1219447	854656	830876	906388	904223	1	1	1	1	819754	752830	773975	769418	1125889	1121238	1089368	1041069	906393	952616	913760
1,2-Diferuloylgentiobiose	Phenolic acids	Hydroxycinnamic acids	1	1	1	1	1	1	1	1	1	1	1	1	1	1	1	1	1	1	1	1	1	1	1	1	1	1	1	1	73677	75613	70206	79575	1	1	1	1	1	1	1	1	1	1	1	1	1	1	1
1-Sinapoyl-2-feruloylgentiobiose	Phenolic acids	Hydroxycinnamic acids	1944316	1923824	1917010	1903700	15761504	15566732	15198420	15041803	2166794	2148245	2202659	2181925	1097024	1113520	1105124	1083691	8585300	8617003	8366862	8566626	2011750	2060393	2027357	1990985	878015	867397	881588	843315	11476275	7327964	11188092	7527678	1974904	1838919	1921009	2045514	1383640	1404476	1392727	1417968	9326861	9134585	9010924	9164876	2053543	2167758	1073452
[truncated: 2 more columns]

## Sheet: Semiquantification results
Class	Matrix	Cooked pasta (mg/100g)_Total phenolic content	Oral (2min)_mg/100g	Gastric (2h)_mg/100g	Pancreatic (2h)_mg/100g
Anthocyanins	M0	0.872805	0.0027042	0.00396041	nd
	M5	4.46931	0.00636813	0.00605703	0.00315445
	M10	7.42809	0.0126612	0.0141188	0.0271622
	M15	10.4057	0.0234432	0.0203817	0.0277889
Class	Matrix	Cooked pasta (mg/100g)_Total phenolic content	Oral (2min)_mg/100g	Gastric (2h)_mg/100g	Pancreatic (2h)_mg/100g
Flavonols	M0	0.185222	nd	nd	nd
	M5	14.7447	0.00620693	0.0331107	0.148521
	M10	26.0611	0.0246178	0.0685151	0.296002
	M15	35.7283	0.0583573	0.1586	0.406459
Class	Matrix	Cooked pasta (mg/100g)_Total phenolic content	Oral (2min)_mg/100g	Gastric (2h)_mg/100g	Pancreatic (2h)_mg/100g
Flavones	M0	15.1898	1.98721	1.41486	0.84043
	M5	26.5895	1.98937	1.24733	7.51438
	M10	36.7043	1.83879	1.13691	6.33856
	M15	50.2842	1.62597	1.06869	7.62208
Class	Matrix	Cooked pasta (mg/100g)_Total phenolic content	Oral (2min)_mg/100g	Gastric (2h)_mg/100g	Pancreatic (2h)_mg/100g
Flavanols	M0	4.47722	0.630483	nd	nd
	M5	4.10484	0.367127	nd	nd
	M10	2.41594	0.216185	nd	nd
	M15	2.56556	0.341201	nd	nd
Class	Matrix	Cooked pasta (mg/100g)_Total phenolic content	Oral (2min)_mg/100g	Gastric (2h)_mg/100g	Pancreatic (2h)_mg/100g
Tyrosols	M0	39.2482	0.754375	0.740137	11.4628
	M5	55.1071	0.775217	1.06174	7.60645
	M10	60.1087	0.780329	1.03949	5.00169
	M15	93.533	0.810781	1.09106	2.81275
Class	Matrix	Cooked pasta (mg/100g)_Total phenolic content	Oral (2min)_mg/100g	Gastric (2h)_mg/100g	Pancreatic (2h)_mg/100g
Phenolic acids	M0	17.9561	0.593276	0.557486	2.23594
	M5	17.9493	0.434543	0.736328	2.21879
	M10	23.5025	0.42485	0.725852	2.10929
	M15	24.8558	0.462611	0.799424	2.05767
	Total Anthocyanins mg/100g)
Cooked pasta	Bound (mean)	Free (mean)
M0	0.0370962	0.835709
M5	0.0492155	4.42009
M10	0.0535348	7.37456
M15	0.112897	10.2928
	Total Flavonols mg/100g)
Cooked pasta	Bound (mean)	Free (mean)
M0	0.0622444	0.122977
M5	0.430915	14.3138
M10	1.8903	24.1708
M15	1.89466	33.8337
	Total Flavones mg/100g)
Cooked pasta	Bound (mean)	Free (mean)
M0	2.46755	12.7222
M5	4.91548	21.674
M10	5.49613	31.2082
M15	6.991	43.2932
	Total Flavonols mg/100g)
Cooked pasta	Bound (mean)	Free (mean)
M0	0	4.47722
M5	0	4.10484
M10	0	2.41594
M15	0	2.56556
	Total Tyrosols mg/100g)
Cooked pasta	Bound (mean)	Free (mean)
M0	11.2016	28.0465
M5	9.25952	45.8476
M10	9.52796	50.5808
M15	11.0176	82.5154
	Total Phenolic acids mg/100g)
Cooked pasta	Bound (mean)	Free (mean)
M0	1.4982	16.4579
M5	1.92426	16.0251
M10	3.11824	20.3843
M15	2.5437	22.3121
Cooked pasta	TPC (mg/g) (sum free and bound)
M0	0.779293
M5	1.22965
M10	1.56221
M15	2.17373
Cooked pasta	Total free (mg/g)
M0	0.626626
M5	1.06385
M10	1.36135
M15	1.94813
Cooked pasta	Total bound (mg/g)
M0	0.152667
M5	0.165794
M10	0.200862
M15	0.225599

## Sheet: VIP markers OPLSDA
Marker compounds during in vitro digestion	Class	VIP score	standard error
Peonidin 3-O-(6''-acetyl-glucoside)	Anthocyanins	1.01337	0.153668
Peonidin 3-O-(6''-acetyl-galactoside)	Anthocyanins	1.01337	0.153668
Malvidin 3-O-(6''-acetyl-galactoside)	Anthocyanins	1.04094	0.447313
Malvidin 3-O-(6''-acetyl-glucoside)	Anthocyanins	1.04094	0.447313
Vitisin A	Anthocyanins	1.04903	0.206564
Petunidin 3-O-(6''-acetyl-galactoside)	Anthocyanins	1.08248	0.155805
Petunidin 3-O-(6''-acetyl-glucoside)	Anthocyanins	1.08248	0.155805
Dihydroquercetin	Dihydroflavonols	1.16207	0.129665
Hesperetin	Flavanones	1.08084	0.140159
5,6-Dihydroxy-7,8,3',4'-tetramethoxyflavone	Flavones	1.05852	0.25698
Geraldone	Flavones	1.08084	0.140159
6-Hydroxyluteolin	Flavones	1.083	0.0929433
Scutellarein	Flavones	1.16207	0.129665
Luteolin	Flavones	1.16207	0.129665
Chrysoeriol 7-O-apiosyl-glucoside	Flavones	1.19763	0.803462
Apigenin 6,8-di-C-glucoside	Flavones	1.19763	0.803462
Luteolin 7-O-rutinoside	Flavones	1.19763	0.803462
Kaempferol 3-O-glucosyl-rhamnosyl-glucoside	Flavonols	1.02641	0.347442
Kaempferol 3-O-glucosyl-rhamnosyl-galactoside	Flavonols	1.02641	0.347442
Quercetin 3-O-rhamnosyl-rhamnosyl-glucoside	Flavonols	1.02641	0.347442
Methylgalangin	Flavonols	1.08084	0.140159
Morin	Flavonols	1.08301	0.0930205
Quercetin	Flavonols	1.08301	0.0930205
Kaempferol	Flavonols	1.16207	0.129665
Kaempferol 3-O-rutinoside	Flavonols	1.19763	0.803462
Kaempferol 3-O-galactoside 7-O-rhamnoside	Flavonols	1.19763	0.803462
Bergapten	Furanocoumarins	1.08152	0.14153
Xanthotoxin	Furanocoumarins	1.08152	0.14153
5-Caffeoylquinic acid	Hydroxycinnamic acids	1.0006	0.127369
3-Caffeoylquinic acid	Hydroxycinnamic acids	1.0006	0.127369
4-Caffeoylquinic acid	Hydroxycinnamic acids	1.0006	0.127369
Sinapine	Hydroxycinnamic acids	1.06948	0.248101
p-Coumaroyl malic acid	Hydroxycinnamic acids	1.083	0.0929433
24-Methylcholestanol ferulate	Hydroxycinnamic acids	1.11471	0.738641
Schottenol ferulate	Hydroxycinnamic acids	1.15953	0.372611
Sitosterol ferulate	Hydroxycinnamic acids	1.15953	0.372611
Stigmastanol ferulate	Hydroxycinnamic acids	1.22769	0.2683
Biochanin A	Isoflavonoids	1.08084	0.140159
Glycitein	Isoflavonoids	1.08084	0.140159
Secoisolariciresinol	Lignans	1.03848	0.835706
Carnosic acid	Phenolic terpenes	1.03311	0.328413
